# Supplementary material for: Folic Acid Ionic-Liquids-Based Separation: Extraction and Modelling
Source: Molecules. 2023 Apr 10;28(8):3339. doi: 10.3390/molecules28083339 (PMC10144844; doi:10.3390/molecules28083339)
Supplement: Supplementary file 1 [file molecules-28-03339-s001.zip]

Archive with 1 entries (1 files):
- molecules-2288050-supplementary.pdf
